# Supplementary material for: Relationship between Serum Kallistatin and Afamin and Anthropometric Factors Associated with Obesity and of Being Overweight in Patients after Myocardial Infarction and without Myocardial Infarction
Source: J Clin Med. 2021 Dec 10;10(24):5792. doi: 10.3390/jcm10245792 (PMC8708718; doi:10.3390/jcm10245792)
Supplement: Supplementary file 1 [file jcm-10-05792-s001.zip]

Archive with 1 entries (1 files):
- jcm-1490014-supplementary.pdf
